# Supplementary material for: Developmental validation of a novel multiple genotyping assay with 23 pigeon STR loci
Source: Forensic Sci Res. 2025 Oct 28;10(4):owaf037. doi: 10.1093/fsr/owaf037 (PMC12724078; doi:10.1093/fsr/owaf037)
Supplement: Supplementary_Table1-2_owaf037 [file supplementary_table1-2_owaf037.xlsx]

## Sheet: Table S1
Supplementary Table 1 Relevant forensic parameters for 23 genetic markers.
locus	N	Nall	GD (Hexp)	PIC	PM	PD	Hobs	PE	TPI
Cli02	438	6	0.733122	0.692046	0.114656	0.885344	0.776256	0.55574	2.23469
Cli12	438	7	0.557328	0.510067	0.251058	0.748942	0.547945	0.233005	1.10606
Cliμ06	438	3	0.476777	0.3647	0.390129	0.609871	0.484018	0.173895	0.969027
CliμD01	438	12	0.815857	0.791999	0.0735806	0.926419	0.757991	0.523537	2.06604
CliμD11	438	8	0.682549	0.646944	0.136507	0.863493	0.643836	0.346814	1.40385
CliuD16	438	14	0.74703	0.709629	0.105607	0.894393	0.767123	0.539514	2.14706
CliμD17	438	6	0.554622	0.4795	0.261567	0.738433	0.484018	0.173895	0.969027
CliμD19	438	3	0.450007	0.350217	0.411647	0.588353	0.474886	0.166455	0.952174
CliμD32	438	9	0.721273	0.682671	0.122787	0.877213	0.721461	0.462237	1.79508
CliμD35	438	5	0.311829	0.283269	0.520193	0.479807	0.269406	0.0517058	0.684375
CliμT02	438	4	0.501928	0.379897	0.37274	0.62726	0.506849	0.193564	1.01389
CliμT13	438	10	0.75331	0.720512	0.0957653	0.904235	0.73516	0.484723	1.88793
PG1	438	5	0.595446	0.510767	0.255937	0.744063	0.598174	0.288694	1.24432
PG2	438	9	0.797321	0.769101	0.0742478	0.925752	0.780822	0.563945	2.28125
PG3	438	9	0.5853	0.559958	0.202519	0.797481	0.561644	0.247356	1.14062
PG5	438	2	0.379267	0.306807	0.456934	0.543066	0.369863	0.0966175	0.793478
PG6	438	3	0.539701	0.48108	0.272951	0.727049	0.557078	0.242504	1.12887
PIGN04	438	8	0.517539	0.473938	0.276537	0.723463	0.534247	0.219264	1.07353
PIGN10	438	7	0.801051	0.769509	0.0833385	0.916661	0.465753	0.159252	0.935897
PIGN12	438	22	0.866148	0.849795	0.0388441	0.961156	0.666667	0.378601	1.5
PIGN15	438	7	0.712214	0.670589	0.126791	0.873209	0.689498	0.412201	1.61029
PIGN26	438	19	0.911936	0.902977	0.0202039	0.979796	0.730594	0.47716	1.85593
PIGN57	438	7	0.735003	0.688572	0.113905	0.886095	0.707763	0.440371	1.71094

## Sheet: Table S2
Supplementary Table 2 Allelic frequencies for 23 genetic markers.
Allele	Cli02	Cli12	Cliμ06	CliμD01	CliμD11	CliμD16	CliμD17	CliμD19	CliμD32	CliμD35	CliμT02	CliμT13	PG1	PG2	PG3	PG5	PG6	PIGN04	PIGN10	PIGN12	PIGN15	PIGN26	PIGN57
2		0.00456621
2.1		0.00228311
5	0.415525														0.621005		0.180365
6	0.0547945				0.00913242
7		0.219178			0.0410959										0.0365297	0.746575	0.625571				0.447489		0.109589
7.3																					0.0182648
8	0.166667				0.506849										0.0547945	0.253425	0.194064				0.0114155		0.0159817
9	0.00228311	0.0205479		0.00228311					0.00684932													0.114155	0.00456621
10	0.184932					0.116438	0.00456621		0.00913242					0.148402	0.00913242						0.121005
10.1					0.0479452
10.2																			0.146119
11	0.175799	0.621005					0.0319635			0.0159817	0.00228311			0.3379	0.00684932			0.659817			0.237443	0.0547945	0.0205479
11.1									0.0388128
11.2																			0.0730594
12		0.0890411				0.267123			0.0502283	0.817352	0.00228311	0.0182648		0.0114155	0.0502283			0.0205479			0.127854		0.372146
12.2																			0.0136986
13				0.127854	0.194064	0.00228311	0.0547945	0.00228311		0.141553	0.454338	0.164384		0.0776256	0.13242			0.0182648			0.0365297		0.267123
13.3													0.00456621
14		0.043379		0.00228311		0.392694	0.321918	0.6621	0.118721	0.0228311	0.541096	0.0319635		0.00228311	0.0753425			0.00228311					0.210046
14.3													0.490868
15				0.00684932	0.130137		0.582192		0.246575			0.105023		0.105023	0.0136986			0.0114155				0.0273973
15.2												0.00228311							0.255708
15.3													0.390411
16					0.0570776	0.00913242	0.00456621	0.335616	0.440639			0.410959		0.200913				0.0273973				0.0159817
16.1																						0.00913242
16.2																			0.253425
16.3													0.111872
17			0.614155		0.0136986				0.00456621			0.187215		0.10274				0.210046				0.0296804
17.1																						0.0114155
17.2																			0.0547945
17.3													0.00228311
18				0.0684932						0.00228311		0.0707763		0.0136986				0.0502283		0.00684932		0.105023
18.1																						0.0388128
19			0.383562	0.123288					0.0844749			0.00684932										0.0547945
19.1																						0.00228311
20				0.0593607		0.00228311						0.00228311								0.0228311		0.06621
20.2																			0.203196
21			0.00228311																	0.182648		0.100457
22						0.0890411														0.212329		0.100457
22.4																				0.105023
23				0.189498																0.127854		0.1621
23.1																				0.00228311
24																				0.0136986		0.0684932
25				0.00228311		0.00228311														0.00684932		0.0296804
26				0.0159817																		0.00684932
27				0.0799087
28				0.321918																0.0251142
28.3																				0.00228311
28.5						0.00228311
29						0.00228311																0.00228311
29.3																				0.0273973
30.4																				0.00228311
31.3																				0.00456621
31.4																				0.0159817
32						0.0821918
32.3																				0.150685
33.2																				0.00456621
33.3																				0.0684932
34						0.00228311														0.00456621
34.2																				0.00913242
34.3																				0.00228311
35.2																				0.00228311
51						0.0273973
52						0.00228311
