# Supplementary material for: Developmental validation of a novel multiple genotyping assay with 23 pigeon STR loci
Source: Forensic Sci Res. 2025 Oct 28;10(4):owaf037. doi: 10.1093/fsr/owaf037 (PMC12724078; doi:10.1093/fsr/owaf037)
Supplement: Supplementary_Table3-4_owaf037 [file supplementary_table3-4_owaf037.xlsx]

## Sheet: Table S3
Supplementary Table 3. Relevant forensic parameters for the 16 genetic markers recommended by the International Society for Animal Genetics (ISAG).
locus	N	Nall	GD (Hexp)	PIC	PM	PD	Hobs	PE	TPI
CliuD01	438	12	0.815857	0.791999	0.0735806	0.926419	0.757991	0.523537	2.06604
CliuD11	438	8	0.682549	0.646944	0.136507	0.863493	0.643836	0.346814	1.40385
CliuD16	438	14	0.74703	0.709629	0.105607	0.894393	0.767123	0.539514	2.14706
CliuD17	438	6	0.554622	0.4795	0.261567	0.738433	0.484018	0.173895	0.969027
CliuD19	438	3	0.450007	0.350217	0.411647	0.588353	0.474886	0.166455	0.952174
CliuD35	438	5	0.311829	0.283269	0.520193	0.479807	0.269406	0.0517058	0.684375
CliuT02	438	4	0.501928	0.379897	0.37274	0.62726	0.506849	0.193564	1.01389
CliuT13	438	10	0.75331	0.720512	0.0957653	0.904235	0.73516	0.484723	1.88793
PG2	438	9	0.797321	0.769101	0.0742478	0.925752	0.780822	0.563945	2.28125
PG3	438	9	0.5853	0.559958	0.202519	0.797481	0.561644	0.247356	1.14062
PIGN04	438	8	0.517539	0.473938	0.276537	0.723463	0.534247	0.219264	1.07353
PIGN10	438	7	0.801051	0.769509	0.0833385	0.916661	0.465753	0.159252	0.935897
PIGN12	438	22	0.866148	0.849795	0.0388441	0.961156	0.666667	0.378601	1.5
PIGN15	438	7	0.712214	0.670589	0.126791	0.873209	0.689498	0.412201	1.61029
PIGN26	438	19	0.911936	0.902977	0.0202039	0.979796	0.730594	0.47716	1.85593
PIGN57	438	7	0.735003	0.688572	0.113905	0.886095	0.707763	0.440371	1.71094

## Sheet: Table S4
Supplementary Table 4. Allelic frequencies for the 16 genetic markers recommended by the International Society for Animal Genetics (ISAG).
Allele	CliuD01	CliuD11	CliuD16	CliuD17	CliuD19	CliuD35	CliuT02	CliuT13	PG2	PG3	PIGN04	PIGN10	PIGN12	PIGN15	PIGN26	PIGN57
5										0.621
6		0.0091
7		0.0411								0.0365				0.4475		0.1096
7.3														0.0183
8		0.5068								0.0548				0.0114		0.016
9	0.0023														0.1142	0.0046
10			0.1164	0.0046					0.1484	0.0091				0.121
10.1		0.0479
10.2												0.1461
11				0.032		0.016	0.0023		0.3379	0.0068	0.6598			0.2374	0.0548	0.0205
11.2												0.0731
12			0.2671			0.8174	0.0023	0.0183	0.0114	0.0502	0.0205			0.1279		0.3721
12.2												0.0137
13	0.1279	0.1941	0.0023	0.0548	0.0023	0.1416	0.4543	0.1644	0.0776	0.1324	0.0183			0.0365		0.2671
14	0.0023		0.3927	0.3219	0.6621	0.0228	0.5411	0.032	0.0023	0.0753	0.0023					0.21
15	0.0068	0.1301		0.5822				0.105	0.105	0.0137	0.0114				0.0274
15.2								0.0023				0.2557
16		0.0571	0.0091	0.0046	0.3356			0.411	0.2009		0.0274				0.016
16.1															0.0091
16.2												0.2534
17		0.0137						0.1872	0.1027		0.21				0.0297
17.1															0.0114
17.2												0.0548
18	0.0685					0.0023		0.0708	0.0137		0.0502		0.0068		0.105
18.1															0.0388
19	0.1233							0.0068							0.0548
19.1															0.0023
20	0.0594		0.0023					0.0023					0.0228		0.0662
20.2												0.2032
21													0.1826		0.1005
22			0.089										0.2123		0.1005
22.4													0.105
23	0.1895												0.1279		0.1621
23.1													0.0023
24													0.0137		0.0685
25	0.0023		0.0023										0.0068		0.0297
26	0.016														0.0068
27	0.0799
28	0.3219												0.0251
28.3													0.0023
28.5			0.0023
29			0.0023												0.0023
29.3													0.0274
30.4													0.0023
31.3													0.0046
31.4													0.016
32			0.0822
32.3													0.1507
33.2													0.0046
33.3													0.0685
34			0.0023										0.0046
34.2													0.0091
34.3													0.0023
35.2													0.0023
51			0.0274
52			0.0023
