# Supplementary material for: Developmental validation of a novel multiple genotyping assay with 23 pigeon STR loci
Source: Forensic Sci Res. 2025 Oct 28;10(4):owaf037. doi: 10.1093/fsr/owaf037 (PMC12724078; doi:10.1093/fsr/owaf037)
Supplement: 5_TFSR-2025-0021_Supplementary_Table_5_owaf037 [file 5_tfsr-2025-0021_supplementary_table_5_owaf037.xlsx]

## Sheet: Sheet1
Supplementary Table 5. Sample information of 219 pigeon individuals
Sample Name	Scientific Name	Sample Type	Source Farm	City	Country
1	Columba livia	Feather	Yangqu County Kaiyi Racing Pigeon Service Center	Yangqu County, Taiyuan City, Shanxi Province	China
2	Columba livia	Feather	Yangqu County Kaiyi Racing Pigeon Service Center	Yangqu County, Taiyuan City, Shanxi Province	China
3	Columba livia	Feather	Yangqu County Kaiyi Racing Pigeon Service Center	Yangqu County, Taiyuan City, Shanxi Province	China
4	Columba livia	Feather	Yangqu County Kaiyi Racing Pigeon Service Center	Yangqu County, Taiyuan City, Shanxi Province	China
5	Columba livia	Feather	Yangqu County Kaiyi Racing Pigeon Service Center	Yangqu County, Taiyuan City, Shanxi Province	China
6	Columba livia	Feather	Yangqu County Kaiyi Racing Pigeon Service Center	Yangqu County, Taiyuan City, Shanxi Province	China
7	Columba livia	Feather	Yangqu County Kaiyi Racing Pigeon Service Center	Yangqu County, Taiyuan City, Shanxi Province	China
8	Columba livia	Feather	Yangqu County Kaiyi Racing Pigeon Service Center	Yangqu County, Taiyuan City, Shanxi Province	China
9	Columba livia	Feather	Yangqu County Kaiyi Racing Pigeon Service Center	Yangqu County, Taiyuan City, Shanxi Province	China
10	Columba livia	Feather	Yangqu County Kaiyi Racing Pigeon Service Center	Yangqu County, Taiyuan City, Shanxi Province	China
11	Columba livia	Feather	Yangqu County Kaiyi Racing Pigeon Service Center	Yangqu County, Taiyuan City, Shanxi Province	China
12	Columba livia	Feather	Yangqu County Kaiyi Racing Pigeon Service Center	Yangqu County, Taiyuan City, Shanxi Province	China
13	Columba livia	Feather	Yangqu County Kaiyi Racing Pigeon Service Center	Yangqu County, Taiyuan City, Shanxi Province	China
14	Columba livia	Feather	Yangqu County Kaiyi Racing Pigeon Service Center	Yangqu County, Taiyuan City, Shanxi Province	China
15	Columba livia	Feather	Yangqu County Kaiyi Racing Pigeon Service Center	Yangqu County, Taiyuan City, Shanxi Province	China
16	Columba livia	Feather	Yangqu County Kaiyi Racing Pigeon Service Center	Yangqu County, Taiyuan City, Shanxi Province	China
17	Columba livia	Feather	Yangqu County Kaiyi Racing Pigeon Service Center	Yangqu County, Taiyuan City, Shanxi Province	China
18	Columba livia	Feather	Yangqu County Kaiyi Racing Pigeon Service Center	Yangqu County, Taiyuan City, Shanxi Province	China
19	Columba livia	Feather	Yangqu County Kaiyi Racing Pigeon Service Center	Yangqu County, Taiyuan City, Shanxi Province	China
20	Columba livia	Feather	Yangqu County Kaiyi Racing Pigeon Service Center	Yangqu County, Taiyuan City, Shanxi Province	China
21	Columba livia	Feather	Yangqu County Kaiyi Racing Pigeon Service Center	Yangqu County, Taiyuan City, Shanxi Province	China
22	Columba livia	Feather	Yangqu County Kaiyi Racing Pigeon Service Center	Yangqu County, Taiyuan City, Shanxi Province	China
23	Columba livia	Feather	Yangqu County Kaiyi Racing Pigeon Service Center	Yangqu County, Taiyuan City, Shanxi Province	China
24	Columba livia	Feather	Yangqu County Kaiyi Racing Pigeon Service Center	Yangqu County, Taiyuan City, Shanxi Province	China
25	Columba livia	Feather	Yangqu County Kaiyi Racing Pigeon Service Center	Yangqu County, Taiyuan City, Shanxi Province	China
26	Columba livia	Feather	Yangqu County Kaiyi Racing Pigeon Service Center	Yangqu County, Taiyuan City, Shanxi Province	China
27	Columba livia	Feather	Yangqu County Kaiyi Racing Pigeon Service Center	Yangqu County, Taiyuan City, Shanxi Province	China
28	Columba livia	Feather	Yangqu County Kaiyi Racing Pigeon Service Center	Yangqu County, Taiyuan City, Shanxi Province	China
29	Columba livia	Feather	Yangqu County Kaiyi Racing Pigeon Service Center	Yangqu County, Taiyuan City, Shanxi Province	China
30	Columba livia	Feather	Yangqu County Kaiyi Racing Pigeon Service Center	Yangqu County, Taiyuan City, Shanxi Province	China
31	Columba livia	Feather	Yangqu County Kaiyi Racing Pigeon Service Center	Yangqu County, Taiyuan City, Shanxi Province	China
32	Columba livia	Feather	Yangqu County Kaiyi Racing Pigeon Service Center	Yangqu County, Taiyuan City, Shanxi Province	China
33	Columba livia	Feather	Yangqu County Kaiyi Racing Pigeon Service Center	Yangqu County, Taiyuan City, Shanxi Province	China
34	Columba livia	Feather	Yangqu County Kaiyi Racing Pigeon Service Center	Yangqu County, Taiyuan City, Shanxi Province	China
35	Columba livia	Feather	Yangqu County Kaiyi Racing Pigeon Service Center	Yangqu County, Taiyuan City, Shanxi Province	China
36	Columba livia	Feather	Yangqu County Kaiyi Racing Pigeon Service Center	Yangqu County, Taiyuan City, Shanxi Province	China
37	Columba livia	Feather	Yangqu County Kaiyi Racing Pigeon Service Center	Yangqu County, Taiyuan City, Shanxi Province	China
38	Columba livia	Feather	Yangqu County Kaiyi Racing Pigeon Service Center	Yangqu County, Taiyuan City, Shanxi Province	China
39	Columba livia	Feather	Yangqu County Kaiyi Racing Pigeon Service Center	Yangqu County, Taiyuan City, Shanxi Province	China
40	Columba livia	Feather	Yangqu County Kaiyi Racing Pigeon Service Center	Yangqu County, Taiyuan City, Shanxi Province	China
41	Columba livia	Feather	Yangqu County Kaiyi Racing Pigeon Service Center	Yangqu County, Taiyuan City, Shanxi Province	China
42	Columba livia	Feather	Yangqu County Kaiyi Racing Pigeon Service Center	Yangqu County, Taiyuan City, Shanxi Province	China
43	Columba livia	Feather	Yangqu County Kaiyi Racing Pigeon Service Center	Yangqu County, Taiyuan City, Shanxi Province	China
44	Columba livia	Feather	Yangqu County Kaiyi Racing Pigeon Service Center	Yangqu County, Taiyuan City, Shanxi Province	China
45	Columba livia	Feather	Yangqu County Kaiyi Racing Pigeon Service Center	Yangqu County, Taiyuan City, Shanxi Province	China
46	Columba livia	Feather	Yangqu County Kaiyi Racing Pigeon Service Center	Yangqu County, Taiyuan City, Shanxi Province	China
47	Columba livia	Feather	Yangqu County Kaiyi Racing Pigeon Service Center	Yangqu County, Taiyuan City, Shanxi Province	China
48	Columba livia	Feather	Yangqu County Kaiyi Racing Pigeon Service Center	Yangqu County, Taiyuan City, Shanxi Province	China
49	Columba livia	Feather	Yangqu County Kaiyi Racing Pigeon Service Center	Yangqu County, Taiyuan City, Shanxi Province	China
50	Columba livia	Feather	Yangqu County Kaiyi Racing Pigeon Service Center	Yangqu County, Taiyuan City, Shanxi Province	China
51	Columba livia	Feather	Yangqu County Kaiyi Racing Pigeon Service Center	Yangqu County, Taiyuan City, Shanxi Province	China
52	Columba livia	Feather	Yangqu County Kaiyi Racing Pigeon Service Center	Yangqu County, Taiyuan City, Shanxi Province	China
53	Columba livia	Feather	Yangqu County Kaiyi Racing Pigeon Service Center	Yangqu County, Taiyuan City, Shanxi Province	China
54	Columba livia	Feather	Yangqu County Kaiyi Racing Pigeon Service Center	Yangqu County, Taiyuan City, Shanxi Province	China
55	Columba livia	Feather	Yangqu County Kaiyi Racing Pigeon Service Center	Yangqu County, Taiyuan City, Shanxi Province	China
56	Columba livia	Feather	Yangqu County Kaiyi Racing Pigeon Service Center	Yangqu County, Taiyuan City, Shanxi Province	China
57	Columba livia	Feather	Yangqu County Kaiyi Racing Pigeon Service Center	Yangqu County, Taiyuan City, Shanxi Province	China
58	Columba livia	Feather	Yangqu County Kaiyi Racing Pigeon Service Center	Yangqu County, Taiyuan City, Shanxi Province	China
59	Columba livia	Feather	Yangqu County Kaiyi Racing Pigeon Service Center	Yangqu County, Taiyuan City, Shanxi Province	China
60	Columba livia	Feather	Yangqu County Kaiyi Racing Pigeon Service Center	Yangqu County, Taiyuan City, Shanxi Province	China
61	Columba livia	Feather	Yangqu County Kaiyi Racing Pigeon Service Center	Yangqu County, Taiyuan City, Shanxi Province	China
62	Columba livia	Feather	Yangqu County Kaiyi Racing Pigeon Service Center	Yangqu County, Taiyuan City, Shanxi Province	China
63	Columba livia	Feather	Yangqu County Kaiyi Racing Pigeon Service Center	Yangqu County, Taiyuan City, Shanxi Province	China
64	Columba livia	Feather	Yangqu County Kaiyi Racing Pigeon Service Center	Yangqu County, Taiyuan City, Shanxi Province	China
65	Columba livia	Feather	Yangqu County Kaiyi Racing Pigeon Service Center	Yangqu County, Taiyuan City, Shanxi Province	China
66	Columba livia	Feather	Yangqu County Kaiyi Racing Pigeon Service Center	Yangqu County, Taiyuan City, Shanxi Province	China
67	Columba livia	Feather	Yangqu County Kaiyi Racing Pigeon Service Center	Yangqu County, Taiyuan City, Shanxi Province	China
68	Columba livia	Feather	Yangqu County Kaiyi Racing Pigeon Service Center	Yangqu County, Taiyuan City, Shanxi Province	China
69	Columba livia	Feather	Yangqu County Kaiyi Racing Pigeon Service Center	Yangqu County, Taiyuan City, Shanxi Province	China
70	Columba livia	Feather	Yangqu County Kaiyi Racing Pigeon Service Center	Yangqu County, Taiyuan City, Shanxi Province	China
71	Columba livia	Feather	Yangqu County Kaiyi Racing Pigeon Service Center	Yangqu County, Taiyuan City, Shanxi Province	China
72	Columba livia	Feather	Yangqu County Kaiyi Racing Pigeon Service Center	Yangqu County, Taiyuan City, Shanxi Province	China
73	Columba livia	Feather	Yangqu County Kaiyi Racing Pigeon Service Center	Yangqu County, Taiyuan City, Shanxi Province	China
74	Columba livia	Feather	Yangqu County Kaiyi Racing Pigeon Service Center	Yangqu County, Taiyuan City, Shanxi Province	China
75	Columba livia	Feather	Yangqu County Kaiyi Racing Pigeon Service Center	Yangqu County, Taiyuan City, Shanxi Province	China
76	Columba livia	Feather	Yangqu County Kaiyi Racing Pigeon Service Center	Yangqu County, Taiyuan City, Shanxi Province	China
77	Columba livia	Feather	Yangqu County Kaiyi Racing Pigeon Service Center	Yangqu County, Taiyuan City, Shanxi Province	China
78	Columba livia	Feather	Yangqu County Kaiyi Racing Pigeon Service Center	Yangqu County, Taiyuan City, Shanxi Province	China
79	Columba livia	Feather	Yangqu County Kaiyi Racing Pigeon Service Center	Yangqu County, Taiyuan City, Shanxi Province	China
80	Columba livia	Feather	Yangqu County Kaiyi Racing Pigeon Service Center	Yangqu County, Taiyuan City, Shanxi Province	China
81	Columba livia	Feather	Yangqu County Kaiyi Racing Pigeon Service Center	Yangqu County, Taiyuan City, Shanxi Province	China
82	Columba livia	Feather	Yangqu County Kaiyi Racing Pigeon Service Center	Yangqu County, Taiyuan City, Shanxi Province	China
83	Columba livia	Feather	Yangqu County Kaiyi Racing Pigeon Service Center	Yangqu County, Taiyuan City, Shanxi Province	China
84	Columba livia	Feather	Yangqu County Kaiyi Racing Pigeon Service Center	Yangqu County, Taiyuan City, Shanxi Province	China
85	Columba livia	Feather	Yangqu County Kaiyi Racing Pigeon Service Center	Yangqu County, Taiyuan City, Shanxi Province	China
86	Columba livia	Feather	Yangqu County Kaiyi Racing Pigeon Service Center	Yangqu County, Taiyuan City, Shanxi Province	China
87	Columba livia	Feather	Yangqu County Kaiyi Racing Pigeon Service Center	Yangqu County, Taiyuan City, Shanxi Province	China
88	Columba livia	Feather	Yangqu County Kaiyi Racing Pigeon Service Center	Yangqu County, Taiyuan City, Shanxi Province	China
89	Columba livia	Feather	Yangqu County Kaiyi Racing Pigeon Service Center	Yangqu County, Taiyuan City, Shanxi Province	China
90	Columba livia	Feather	Yangqu County Kaiyi Racing Pigeon Service Center	Yangqu County, Taiyuan City, Shanxi Province	China
91	Columba livia	Feather	Yangqu County Kaiyi Racing Pigeon Service Center	Yangqu County, Taiyuan City, Shanxi Province	China
92	Columba livia	Feather	Yangqu County Kaiyi Racing Pigeon Service Center	Yangqu County, Taiyuan City, Shanxi Province	China
93	Columba livia	Feather	Yangqu County Kaiyi Racing Pigeon Service Center	Yangqu County, Taiyuan City, Shanxi Province	China
94	Columba livia	Feather	Yangqu County Kaiyi Racing Pigeon Service Center	Yangqu County, Taiyuan City, Shanxi Province	China
95	Columba livia	Feather	Yangqu County Kaiyi Racing Pigeon Service Center	Yangqu County, Taiyuan City, Shanxi Province	China
96	Columba livia	Feather	Yangqu County Kaiyi Racing Pigeon Service Center	Yangqu County, Taiyuan City, Shanxi Province	China
97	Columba livia	Feather	Yangqu County Kaiyi Racing Pigeon Service Center	Yangqu County, Taiyuan City, Shanxi Province	China
98	Columba livia	Feather	Yangqu County Kaiyi Racing Pigeon Service Center	Yangqu County, Taiyuan City, Shanxi Province	China
99	Columba livia	Feather	Yangqu County Kaiyi Racing Pigeon Service Center	Yangqu County, Taiyuan City, Shanxi Province	China
100	Columba livia	Feather	Yangqu County Kaiyi Racing Pigeon Service Center	Yangqu County, Taiyuan City, Shanxi Province	China
101	Columba livia	Feather	Shunde District Nan Yue Pigeon Club, Foshan City	Shunde District, Foshan City, Guangdong Province	China
102	Columba livia	Feather	Shunde District Nan Yue Pigeon Club, Foshan City	Shunde District, Foshan City, Guangdong Province	China
103	Columba livia	Feather	Shunde District Nan Yue Pigeon Club, Foshan City	Shunde District, Foshan City, Guangdong Province	China
104	Columba livia	Feather	Shunde District Nan Yue Pigeon Club, Foshan City	Shunde District, Foshan City, Guangdong Province	China
105	Columba livia	Feather	Shunde District Nan Yue Pigeon Club, Foshan City	Shunde District, Foshan City, Guangdong Province	China
106	Columba livia	Feather	Shunde District Nan Yue Pigeon Club, Foshan City	Shunde District, Foshan City, Guangdong Province	China
107	Columba livia	Feather	Shunde District Nan Yue Pigeon Club, Foshan City	Shunde District, Foshan City, Guangdong Province	China
108	Columba livia	Feather	Shunde District Nan Yue Pigeon Club, Foshan City	Shunde District, Foshan City, Guangdong Province	China
109	Columba livia	Feather	Shunde District Nan Yue Pigeon Club, Foshan City	Shunde District, Foshan City, Guangdong Province	China
110	Columba livia	Feather	Shunde District Nan Yue Pigeon Club, Foshan City	Shunde District, Foshan City, Guangdong Province	China
111	Columba livia	Feather	Shunde District Nan Yue Pigeon Club, Foshan City	Shunde District, Foshan City, Guangdong Province	China
112	Columba livia	Feather	Shunde District Nan Yue Pigeon Club, Foshan City	Shunde District, Foshan City, Guangdong Province	China
113	Columba livia	Feather	Shunde District Nan Yue Pigeon Club, Foshan City	Shunde District, Foshan City, Guangdong Province	China
114	Columba livia	Feather	Shunde District Nan Yue Pigeon Club, Foshan City	Shunde District, Foshan City, Guangdong Province	China
115	Columba livia	Feather	Shunde District Nan Yue Pigeon Club, Foshan City	Shunde District, Foshan City, Guangdong Province	China
116	Columba livia	Feather	Shunde District Nan Yue Pigeon Club, Foshan City	Shunde District, Foshan City, Guangdong Province	China
117	Columba livia	Feather	Shunde District Nan Yue Pigeon Club, Foshan City	Shunde District, Foshan City, Guangdong Province	China
118	Columba livia	Feather	Shunde District Nan Yue Pigeon Club, Foshan City	Shunde District, Foshan City, Guangdong Province	China
119	Columba livia	Feather	Shunde District Nan Yue Pigeon Club, Foshan City	Shunde District, Foshan City, Guangdong Province	China
120	Columba livia	Feather	Shunde District Nan Yue Pigeon Club, Foshan City	Shunde District, Foshan City, Guangdong Province	China
121	Columba livia	Feather	Shunde District Nan Yue Pigeon Club, Foshan City	Shunde District, Foshan City, Guangdong Province	China
122	Columba livia	Feather	Shunde District Nan Yue Pigeon Club, Foshan City	Shunde District, Foshan City, Guangdong Province	China
123	Columba livia	Feather	Shunde District Nan Yue Pigeon Club, Foshan City	Shunde District, Foshan City, Guangdong Province	China
124	Columba livia	Feather	Shunde District Nan Yue Pigeon Club, Foshan City	Shunde District, Foshan City, Guangdong Province	China
125	Columba livia	Feather	Shunde District Nan Yue Pigeon Club, Foshan City	Shunde District, Foshan City, Guangdong Province	China
126	Columba livia	Feather	Shunde District Nan Yue Pigeon Club, Foshan City	Shunde District, Foshan City, Guangdong Province	China
127	Columba livia	Feather	Shunde District Nan Yue Pigeon Club, Foshan City	Shunde District, Foshan City, Guangdong Province	China
128	Columba livia	Feather	Shunde District Nan Yue Pigeon Club, Foshan City	Shunde District, Foshan City, Guangdong Province	China
129	Columba livia	Feather	Shunde District Nan Yue Pigeon Club, Foshan City	Shunde District, Foshan City, Guangdong Province	China
130	Columba livia	Feather	Shunde District Nan Yue Pigeon Club, Foshan City	Shunde District, Foshan City, Guangdong Province	China
131	Columba livia	Feather	Shunde District Nan Yue Pigeon Club, Foshan City	Shunde District, Foshan City, Guangdong Province	China
132	Columba livia	Feather	Shunde District Nan Yue Pigeon Club, Foshan City	Shunde District, Foshan City, Guangdong Province	China
133	Columba livia	Feather	Shunde District Nan Yue Pigeon Club, Foshan City	Shunde District, Foshan City, Guangdong Province	China
134	Columba livia	Feather	Shunde District Nan Yue Pigeon Club, Foshan City	Shunde District, Foshan City, Guangdong Province	China
135	Columba livia	Feather	Shunde District Nan Yue Pigeon Club, Foshan City	Shunde District, Foshan City, Guangdong Province	China
136	Columba livia	Feather	Shunde District Nan Yue Pigeon Club, Foshan City	Shunde District, Foshan City, Guangdong Province	China
137	Columba livia	Feather	Shunde District Nan Yue Pigeon Club, Foshan City	Shunde District, Foshan City, Guangdong Province	China
138	Columba livia	Feather	Shunde District Nan Yue Pigeon Club, Foshan City	Shunde District, Foshan City, Guangdong Province	China
139	Columba livia	Feather	Shunde District Nan Yue Pigeon Club, Foshan City	Shunde District, Foshan City, Guangdong Province	China
140	Columba livia	Feather	Shunde District Nan Yue Pigeon Club, Foshan City	Shunde District, Foshan City, Guangdong Province	China
141	Columba livia	Feather	Shunde District Nan Yue Pigeon Club, Foshan City	Shunde District, Foshan City, Guangdong Province	China
142	Columba livia	Feather	Shunde District Nan Yue Pigeon Club, Foshan City	Shunde District, Foshan City, Guangdong Province	China
143	Columba livia	Feather	Shunde District Nan Yue Pigeon Club, Foshan City	Shunde District, Foshan City, Guangdong Province	China
144	Columba livia	Feather	Shunde District Nan Yue Pigeon Club, Foshan City	Shunde District, Foshan City, Guangdong Province	China
145	Columba livia	Feather	Shunde District Nan Yue Pigeon Club, Foshan City	Shunde District, Foshan City, Guangdong Province	China
146	Columba livia	Feather	Shunde District Nan Yue Pigeon Club, Foshan City	Shunde District, Foshan City, Guangdong Province	China
147	Columba livia	Feather	Shunde District Nan Yue Pigeon Club, Foshan City	Shunde District, Foshan City, Guangdong Province	China
148	Columba livia	Feather	Shunde District Nan Yue Pigeon Club, Foshan City	Shunde District, Foshan City, Guangdong Province	China
149	Columba livia	Feather	Shunde District Nan Yue Pigeon Club, Foshan City	Shunde District, Foshan City, Guangdong Province	China
150	Columba livia	Feather	Shunde District Nan Yue Pigeon Club, Foshan City	Shunde District, Foshan City, Guangdong Province	China
151	Columba livia	Feather	Shunde District Nan Yue Pigeon Club, Foshan City	Shunde District, Foshan City, Guangdong Province	China
152	Columba livia	Feather	Shunde District Nan Yue Pigeon Club, Foshan City	Shunde District, Foshan City, Guangdong Province	China
153	Columba livia	Feather	Shunde District Nan Yue Pigeon Club, Foshan City	Shunde District, Foshan City, Guangdong Province	China
154	Columba livia	Feather	Shunde District Nan Yue Pigeon Club, Foshan City	Shunde District, Foshan City, Guangdong Province	China
155	Columba livia	Feather	Shunde District Nan Yue Pigeon Club, Foshan City	Shunde District, Foshan City, Guangdong Province	China
156	Columba livia	Feather	Shunde District Nan Yue Pigeon Club, Foshan City	Shunde District, Foshan City, Guangdong Province	China
157	Columba livia	Feather	Shunde District Nan Yue Pigeon Club, Foshan City	Shunde District, Foshan City, Guangdong Province	China
158	Columba livia	Feather	Shunde District Nan Yue Pigeon Club, Foshan City	Shunde District, Foshan City, Guangdong Province	China
159	Columba livia	Feather	Shunde District Nan Yue Pigeon Club, Foshan City	Shunde District, Foshan City, Guangdong Province	China
160	Columba livia	Feather	Shunde District Nan Yue Pigeon Club, Foshan City	Shunde District, Foshan City, Guangdong Province	China
161	Columba livia	Feather	Shunde District Nan Yue Pigeon Club, Foshan City	Shunde District, Foshan City, Guangdong Province	China
162	Columba livia	Feather	Shunde District Nan Yue Pigeon Club, Foshan City	Shunde District, Foshan City, Guangdong Province	China
163	Columba livia	Feather	Shunde District Nan Yue Pigeon Club, Foshan City	Shunde District, Foshan City, Guangdong Province	China
164	Columba livia	Feather	Shunde District Nan Yue Pigeon Club, Foshan City	Shunde District, Foshan City, Guangdong Province	China
165	Columba livia	Feather	Shunde District Nan Yue Pigeon Club, Foshan City	Shunde District, Foshan City, Guangdong Province	China
166	Columba livia	Feather	Shunde District Nan Yue Pigeon Club, Foshan City	Shunde District, Foshan City, Guangdong Province	China
167	Columba livia	Feather	Shunde District Nan Yue Pigeon Club, Foshan City	Shunde District, Foshan City, Guangdong Province	China
168	Columba livia	Feather	Shunde District Nan Yue Pigeon Club, Foshan City	Shunde District, Foshan City, Guangdong Province	China
169	Columba livia	Feather	Shunde District Nan Yue Pigeon Club, Foshan City	Shunde District, Foshan City, Guangdong Province	China
170	Columba livia	Feather	Shunde District Nan Yue Pigeon Club, Foshan City	Shunde District, Foshan City, Guangdong Province	China
171	Columba livia	Feather	Shunde District Nan Yue Pigeon Club, Foshan City	Shunde District, Foshan City, Guangdong Province	China
172	Columba livia	Feather	Shunde District Nan Yue Pigeon Club, Foshan City	Shunde District, Foshan City, Guangdong Province	China
173	Columba livia	Feather	Shunde District Nan Yue Pigeon Club, Foshan City	Shunde District, Foshan City, Guangdong Province	China
174	Columba livia	Feather	Shunde District Nan Yue Pigeon Club, Foshan City	Shunde District, Foshan City, Guangdong Province	China
175	Columba livia	Feather	Shunde District Nan Yue Pigeon Club, Foshan City	Shunde District, Foshan City, Guangdong Province	China
176	Columba livia	Feather	Shunde District Nan Yue Pigeon Club, Foshan City	Shunde District, Foshan City, Guangdong Province	China
177	Columba livia	Feather	Shunde District Nan Yue Pigeon Club, Foshan City	Shunde District, Foshan City, Guangdong Province	China
178	Columba livia	Feather	Shunde District Nan Yue Pigeon Club, Foshan City	Shunde District, Foshan City, Guangdong Province	China
179	Columba livia	Feather	Shunde District Nan Yue Pigeon Club, Foshan City	Shunde District, Foshan City, Guangdong Province	China
180	Columba livia	Feather	Shunde District Nan Yue Pigeon Club, Foshan City	Shunde District, Foshan City, Guangdong Province	China
181	Columba livia	Feather	Shunde District Nan Yue Pigeon Club, Foshan City	Shunde District, Foshan City, Guangdong Province	China
182	Columba livia	Feather	Shunde District Nan Yue Pigeon Club, Foshan City	Shunde District, Foshan City, Guangdong Province	China
183	Columba livia	Feather	Shunde District Nan Yue Pigeon Club, Foshan City	Shunde District, Foshan City, Guangdong Province	China
184	Columba livia	Feather	Shunde District Nan Yue Pigeon Club, Foshan City	Shunde District, Foshan City, Guangdong Province	China
185	Columba livia	Feather	Shunde District Nan Yue Pigeon Club, Foshan City	Shunde District, Foshan City, Guangdong Province	China
186	Columba livia	Feather	Shunde District Nan Yue Pigeon Club, Foshan City	Shunde District, Foshan City, Guangdong Province	China
187	Columba livia	Feather	Shunde District Nan Yue Pigeon Club, Foshan City	Shunde District, Foshan City, Guangdong Province	China
188	Columba livia	Feather	Shunde District Nan Yue Pigeon Club, Foshan City	Shunde District, Foshan City, Guangdong Province	China
189	Columba livia	Feather	Shunde District Nan Yue Pigeon Club, Foshan City	Shunde District, Foshan City, Guangdong Province	China
190	Columba livia	Feather	Shunde District Nan Yue Pigeon Club, Foshan City	Shunde District, Foshan City, Guangdong Province	China
191	Columba livia	Feather	Shunde District Nan Yue Pigeon Club, Foshan City	Shunde District, Foshan City, Guangdong Province	China
192	Columba livia	Feather	Shunde District Nan Yue Pigeon Club, Foshan City	Shunde District, Foshan City, Guangdong Province	China
193	Columba livia	Feather	Shunde District Nan Yue Pigeon Club, Foshan City	Shunde District, Foshan City, Guangdong Province	China
194	Columba livia	Feather	Shunde District Nan Yue Pigeon Club, Foshan City	Shunde District, Foshan City, Guangdong Province	China
195	Columba livia	Feather	Shunde District Nan Yue Pigeon Club, Foshan City	Shunde District, Foshan City, Guangdong Province	China
196	Columba livia	Feather	Shunde District Nan Yue Pigeon Club, Foshan City	Shunde District, Foshan City, Guangdong Province	China
197	Columba livia	Feather	Shunde District Nan Yue Pigeon Club, Foshan City	Shunde District, Foshan City, Guangdong Province	China
198	Columba livia	Feather	Shunde District Nan Yue Pigeon Club, Foshan City	Shunde District, Foshan City, Guangdong Province	China
199	Columba livia	Feather	Shunde District Nan Yue Pigeon Club, Foshan City	Shunde District, Foshan City, Guangdong Province	China
200	Columba livia	Feather	Shunde District Nan Yue Pigeon Club, Foshan City	Shunde District, Foshan City, Guangdong Province	China
201	Columba livia	Feather	Shunde District Nan Yue Pigeon Club, Foshan City	Shunde District, Foshan City, Guangdong Province	China
202	Columba livia	Feather	Shunde District Nan Yue Pigeon Club, Foshan City	Shunde District, Foshan City, Guangdong Province	China
203	Columba livia	Feather	Shunde District Nan Yue Pigeon Club, Foshan City	Shunde District, Foshan City, Guangdong Province	China
204	Columba livia	Feather	Shunde District Nan Yue Pigeon Club, Foshan City	Shunde District, Foshan City, Guangdong Province	China
205	Columba livia	Feather	Shunde District Nan Yue Pigeon Club, Foshan City	Shunde District, Foshan City, Guangdong Province	China
206	Columba livia	Feather	Shunde District Nan Yue Pigeon Club, Foshan City	Shunde District, Foshan City, Guangdong Province	China
207	Columba livia	Feather	Shunde District Nan Yue Pigeon Club, Foshan City	Shunde District, Foshan City, Guangdong Province	China
208	Columba livia	Feather	Shunde District Nan Yue Pigeon Club, Foshan City	Shunde District, Foshan City, Guangdong Province	China
209	Columba livia	Feather	Shunde District Nan Yue Pigeon Club, Foshan City	Shunde District, Foshan City, Guangdong Province	China
210	Columba livia	Feather	Shunde District Nan Yue Pigeon Club, Foshan City	Shunde District, Foshan City, Guangdong Province	China
211	Columba livia	Feather	Shunde District Nan Yue Pigeon Club, Foshan City	Shunde District, Foshan City, Guangdong Province	China
212	Columba livia	Feather	Shunde District Nan Yue Pigeon Club, Foshan City	Shunde District, Foshan City, Guangdong Province	China
213	Columba livia	Feather	Shunde District Nan Yue Pigeon Club, Foshan City	Shunde District, Foshan City, Guangdong Province	China
214	Columba livia	Feather	Shunde District Nan Yue Pigeon Club, Foshan City	Shunde District, Foshan City, Guangdong Province	China
215	Columba livia	Feather	Shunde District Nan Yue Pigeon Club, Foshan City	Shunde District, Foshan City, Guangdong Province	China
216	Columba livia	Feather	Shunde District Nan Yue Pigeon Club, Foshan City	Shunde District, Foshan City, Guangdong Province	China
217	Columba livia	Feather	Shunde District Nan Yue Pigeon Club, Foshan City	Shunde District, Foshan City, Guangdong Province	China
218	Columba livia	Feather	Shunde District Nan Yue Pigeon Club, Foshan City	Shunde District, Foshan City, Guangdong Province	China
219	Columba livia	Feather	Shunde District Nan Yue Pigeon Club, Foshan City	Shunde District, Foshan City, Guangdong Province	China
